# Supplementary material for: MWCNTs Decorated with TiO2 as Highly Performing Filler in the Preparation of Nanocomposite Membranes for Scalable Photocatalytic Degradation of Bisphenol A in Water
Source: Nanomaterials (Basel). 2023 Aug 13;13(16):2325. doi: 10.3390/nano13162325 (PMC10458988; doi:10.3390/nano13162325)
Supplement: Supplementary file 1 [file nanomaterials-13-02325-s001.zip]

Archive with 1 entries (1 files):
- nanomaterials-2558415-supplementary.pdf
